# Supplementary material for: A second contender for “world’s smallest fly” (Diptera: Phoridae)
Source: Biodivers Data J. 2018 Jan 24;(6):e22396. doi: 10.3897/BDJ.6.e22396 (PMC5799785; doi:10.3897/BDJ.6.e22396)
Supplement: XML Treatment for Megapropodiphora [file BDJ.6.e22396-treatment1.xml]

<!DOCTYPE tp:taxon-treatment
  PUBLIC "-//TaxonX//DTD Taxonomic Treatment Publishing DTD v0 20100105//EN" "tax-treatment-NSO.dtd">
<tp:taxon-treatment xmlns:tp="http://www.plazi.org/taxpub"><tp:treatment-meta><mixed-citation publication-type="journal"><person-group><name><surname>Brown</surname><given-names>Brian V.</given-names></name></person-group><article-title>A second contender for “world’s smallest fly” (<tp:taxon-name><tp:taxon-name-part taxon-name-part-type="order">Diptera</tp:taxon-name-part></tp:taxon-name>: <tp:taxon-name><tp:taxon-name-part taxon-name-part-type="family">Phoridae</tp:taxon-name-part></tp:taxon-name>)</article-title><source>Biodivers Data J</source><day>24</day><month>1</month><year>2018</year><volume>2018</volume><issue>6</issue><pub-id pub-id-type="doi">10.3897/BDJ.6.e22396</pub-id></mixed-citation></tp:treatment-meta><tp:nomenclature><tp:taxon-name>
            <tp:taxon-name-part taxon-name-part-type="genus">Megapropodiphora</tp:taxon-name-part>
            <object-id xmlns:xlink="http://www.w3.org/1999/xlink" content-type="zoobank" xlink:type="simple" object-id-type="ZooBank">urn:lsid:zoobank.org:act:AC55B401-F579-4024-91B0-39D8E204A5F5</object-id>
          </tp:taxon-name><tp:taxon-authority>Brown, 2018</tp:taxon-authority><tp:taxon-status xmlns:xlink="http://www.w3.org/1999/xlink" xlink:type="simple">gen. n.</tp:taxon-status><tp:nomenclature-citation-list><tp:nomenclature-citation><tp:taxon-name>
                <tp:taxon-name-part taxon-name-part-type="genus">Megapropodiphora</tp:taxon-name-part>
              </tp:taxon-name><tp:type-species><tp:taxon-name><tp:taxon-name-part taxon-name-part-type="genus">Megapropodiphora</tp:taxon-name-part> <tp:taxon-name-part taxon-name-part-type="species">arnoldi</tp:taxon-name-part></tp:taxon-name></tp:type-species><comment> Brown 2018 Status: new species described in this paper.</comment></tp:nomenclature-citation></tp:nomenclature-citation-list></tp:nomenclature><tp:treatment-sec sec-type="Description"><title>Description</title><p>Same as for species.</p></tp:treatment-sec><tp:treatment-sec sec-type="Diagnosis"><title>Diagnosis</title><p>There are a small number of minute, limuloid phorid genera in the world. In the New World tropics, the only relatively similar genera have large, differentiated frontal setae that are several times longer than the short frontal setae and do not have the scutellum covering the abdomen (<xref ref-type="bibr" rid="B3976158">Brown 1993</xref>). The Old World species of the genus <italic><tp:taxon-name><tp:taxon-name-part taxon-name-part-type="genus" reg="Euryplatea">Euryplatea</tp:taxon-name-part></tp:taxon-name></italic> Schmitz, likewise differ by having the abdomen not covered by the scutellum and by having a solid, triangular wing rudiment (<xref ref-type="bibr" rid="B3452189">Brown 2012</xref>).</p></tp:treatment-sec><ref-list><ref id="B3976158"><element-citation xmlns:xlink="http://www.w3.org/1999/xlink" publication-type="article" xlink:type="simple"><person-group person-group-type="author"><name name-style="western"><surname>Brown</surname><given-names>B. V.</given-names></name></person-group><year>1993</year><article-title>Convergent adaptations in <tp:taxon-name><tp:taxon-name-part taxon-name-part-type="family">Phoridae</tp:taxon-name-part></tp:taxon-name> (<tp:taxon-name><tp:taxon-name-part taxon-name-part-type="order">Diptera</tp:taxon-name-part></tp:taxon-name>) living in the nests of social insects: a review of the New World <tp:taxon-name><tp:taxon-name-part taxon-name-part-type="subfamily">Aenigmatiinae</tp:taxon-name-part></tp:taxon-name></article-title><source>Memoirs of the Entomological Society of Canada</source><volume>165</volume><fpage>115</fpage><lpage>137</lpage><pub-id pub-id-type="doi">10.4039/entm125165115-1</pub-id></element-citation></ref><ref id="B3452189"><element-citation xmlns:xlink="http://www.w3.org/1999/xlink" publication-type="article" xlink:type="simple"><person-group person-group-type="author"><name name-style="western"><surname>Brown</surname><given-names>B. V.</given-names></name></person-group><year>2012</year><article-title>Small size no protection for acrobat ants: world's smallest fly is a parasitic phorid (<tp:taxon-name><tp:taxon-name-part taxon-name-part-type="order">Diptera</tp:taxon-name-part></tp:taxon-name>: <tp:taxon-name><tp:taxon-name-part taxon-name-part-type="family">Phoridae</tp:taxon-name-part></tp:taxon-name>)</article-title><source>Annals of the Entomological Society of America</source><volume>105</volume><issue>4</issue><fpage>550</fpage><lpage>554</lpage><pub-id pub-id-type="doi">10.1603/AN12011</pub-id></element-citation></ref></ref-list></tp:taxon-treatment>
